# Supplementary material for: Affect during incremental exercise: The role of inhibitory cognition, autonomic cardiac function, and cerebral oxygenation
Source: PLoS One. 2017 Nov 1;12(11):e0186926. doi: 10.1371/journal.pone.0186926 (PMC5665513; doi:10.1371/journal.pone.0186926)
Supplement: S1 Data — (XLSX) [file pone.0186926.s006.xlsx]

## Sheet: Characteristics
	Characteristics
	Sex	Age	Mass	Stature	BMI	%G
Subject 1	female	27	48	1.5	26.1279	30.53
Subject 2	female	22	80	1.61	37.1621	36.12
Subject 3	female	20	69.2059	1.65	30.2897	30.52
Subject 4	man	22	70.1	1.67	29.7702	23.71
Subject 5	female	24	64	1.63	28.8612	30.9
Subject 6	man	32	69	1.67	29.303	28.56
Subject 7	female	34	56	1.6	26.3995	30.62
Subject 8	female	24	74	1.69	30.4862	37.59
Subject 9	female	25	53	1.61	24.6199	27.61
Subject 10	female	24	56	1.6	26.3995	30.21
Subject 11	female	28	48	1.6	22.6282	26.25
Subject 12	female	28	56	1.64	24.8796	30.42
Subject 13	female	29	62	1.66	26.7308	27.95
Subject 14	female	35	53	1.55	26.8696	26.97
Subject 15	man	31	90	1.72	35.4106	26.92
Subject 16	female	26	49	1.59	23.4409	28.72
Subject 17	man	22	88	1.71	35.1608	29.5
Subject 18	female	24	72	1.75	27.0406	29.76
Subject 19	female	18	63	1.7	25.561	30.42
Subject 20	female	20	70	1.6	32.9994	33.87
Subject 21	female	24	68	1.71	27.1697	28.44
Subject 22	female	25	68	1.66	29.3177	30.11
Subject 23	female	18	64	1.68	26.7707	28.38
Subject 24	female	18	61	1.62	27.92	26.99
Subject 25	female	26	59	1.71	23.5737	12.55
Subject 26	female	25	101	1.78	36.1888	27.25
Subject 27	female	26	63	1.65	27.5735	30.4
Subject 28	man	32	86	1.64	38.208	23.68
Subject 29	man	23	100	1.8	34.7144	25.99
Subject 30	female	25	86	1.68	35.9732	34.95
Subject 31	female	18	71	1.62	32.4971	34.18
Subject 32	man	21	65	1.63	29.3121	13.6
Subject 33	female	20	69.2059	1.65353	30.1295	30.9
Subject 34	man	29	73	1.67	31.0018	25.35
Subject 35	female	30	62	1.59	29.6599	30.42
Subject 36	female	28	89	1.63	40.1351	23.71
Subject 37	man	31	86	1.72	33.8368	23.67

## Sheet: VO2
	VO2 results
	Control								Exercise
	Rest	Start	2-VT	1-VT	VT	VT+1	VT+2	Last	Rest	Start	2-VT	1-VT	VT	VT+1	VT+2	Last
Subject 1	4.95	4.95	4.95	4.42	4.54	4.58	4.62	5.13	3.54	9.63	9.63	12.29	15.14	17.79	21.45	24.29
Subject 2	3.76	3.89	3.62	3.31	3.31	3.23	3.52	3.77	4.11	9.93	14.38	15.8	17.48	18.63	21.89	24.21
Subject 3	5.08	5.2	4.96	5.48	4.91	5.08	4.99	4.86	4.58	10.04	14.11	17.34	21.46	25.23	30.87	30.87
Subject 4	4.58	5.04	4.11	3.99	4.2	3.84	4.08	3.96	5.38	11.88	15.23	18.29	21.09	24.31	28.26	31.88
Subject 5	4.05	4.09	4.02	4.09	4.25	4.6	4.88	4.12	5.33	10.3	11.26	13.41	16.01	18.45	21.29	23.88
Subject 6	4.71	4.61	4.82	5.17	4.77	5.11	4.98	4.47	4.43	12.04	11.27	13.94	16.16	20.05	26.12	26.12
Subject 7	4.18	4.14	4.22	4.53	4.23	4.15	4.37	4.38	3.85	10.84	16.25	18.01	21.83	24.98	28.37	28.37
Subject 8	4.4	4.42	4.38	4.67	5.2	4.75	4.63	4.12	4.22	9.83	10.25	12.14	14.2	16.55	16.55	16.55
Subject 9	5.37	4.91	5.83	5.05	5.51	5.31	4.66	4.67	5.62	10.89	10.94	13.53	16.3	18.72	22.33	22.33
Subject 10	5.3	5.09	5.51	4.68	4.48	4.7	4.58	4.52	4.2	10.11	13.08	15.87	18.72	21.76	21.76	21.76
Subject 11	5.08	5.09	5.06	5.3	5.1	5.03	5.05	5.49	5.21	12.59	14.67	18.4	21.24	24.21	27.16	27.16
Subject 12	4.63	4.63	4.63	4.82	4.29	4.7	4.82	4.63	3.95	3.95	10.13	12.52	14.93	17.11	19.73	19.73
Subject 13	4.28	4.4	4.15	3.82	4.12	4.1	4.08	4.08	5.78	11.84	20.02	22.1	25.03	27.68	30.88	30.88
Subject 14	5.62	4.8	6.44	4.52	6.43	4.97	5.08	4.94	4.5	12.59	15.15	17.22	19.68	23.14	26.01	26.01
Subject 15	4.35	4.59	4.1	3.95	4.08	4.7	4.16	4.53	3.68	7.43	9.27	10.56	12.64	15.27	18.83	24.44
Subject 16	5.88	5.88	5.88	5.55	5.22	5.38	5.56	4.84	5.48	10.75	10.75	12.2	14.7	17.53	20.89	20.89
Subject 17	4.51	4.4	4.62	4.49	4.35	4.41	4.52	4.48	4	8	14.27	17.03	19.57	22.68	22.68	22.68
Subject 18	3.82	3.91	3.74	3.84	3.57	3.82	3.6	3.99	4.28	10.89	14.95	16.74	19.04	21.92	24.36	26.48
Subject 19	4.25	4.41	4.09	4.42	5.45	4.76	4.72	5.12	4.33	10.93	13.24	14.83	16.31	18.97	22.45	22.45
Subject 20	4.77	4.95	4.59	4.41	4.32	4.01	4.39	4.39	3.45	8.57	15	16.86	19.34	22.77	25.95	25.95
Subject 21	3.64	3.64	3.65	3.5	3.46	3.38	3.43	3.49	4.18	10.48	13.06	14.65	16.56	18.67	18.67	18.67
Subject 22	4.65	4.57	4.74	4.19	4.07	4.3	3.92	3.92	3.81	11.95	15.02	16.77	18.76	20.78	22.2	22.2
Subject 23	4.79	4.71	4.87	4.95	5.51	4.86	4.84	4.94	4.62	12.15	14.64	17.35	19.56	21.87	24.69	24.69
Subject 24	4.48	4.73	4.22	3.74	3.96	3.78	4.55	3.85	5.75	12.42	17.45	19.66	22.09	24.09	26.1	26.1
Subject 25	5.74	5.71	5.77	6.54	6.99	6.44	5.86	5.94	5.03	13.56	16.77	19.56	22.9	26.63	31.52	31.52
Subject 26	3.97	3.5	4.43	4.34	4.65	4.62	4.07	3.83	3.67	9	10.27	11.46	13.1	15.98	18.48	18.48
Subject 27	6.36	6.18	6.54	6.26	5.93	6.21	6.84	5.94	4.82	9.98	12.49	14.93	18.48	23.12	27.23	27.23
Subject 28	4.81	5	4.63	4.27	4.62	4.94	4.26	4.69	4.36	10.34	12.73	15.01	17.59	20.14	22.47	28.09
Subject 29	4.84	4.42	5.26	4.6	4.82	4.92	4.34	4.41	4.57	9.06	11.98	13.98	15.74	18.22	21.04	25.6
Subject 30	4.65	5.13	4.18	4.43	4.83	4.4	4.45	4.43	5.44	10.24	11.9	13.94	15.52	17.53	19.57	21.67
Subject 31	3.98	3.85	4.11	4.13	4.12	4.1	3.99	3.99	3.73	9.79	16.51	18.21	21.09	24.56	27.6	27.6
Subject 32	5.13	4.97	5.29	5.27	4.98	5.07	4.55	5.63	5.54	13.82	20.43	23.69	26.42	29.98	33.17	35.18
Subject 33	3.22	2.92	3.51	3.31	4.6	3.39	3.04	3.8	3.62	7.96	9.6	11.62	13.54	15.83	18.39	18.39
Subject 34	4.62	4.92	4.31	4.91	4.91	5.11	5.72	4.93	3.79	10.77	13.61	17.15	20.14	24.28	29.97	29.97
Subject 35	3.78	3.54	4.03	3.4	3.61	3.21	3.27	3.76	3.69	9.51	17.05	19.49	22.23	24.43	26.58	26.58
Subject 36	4.87	4.87	4.87	4.95	4.64	4.63	4.47	4.53	5.01	8.3	8.3	9.2	10.59	12.57	14.37	15.86
Subject 37	5.01	5.15	4.87	4.52	4.57	4.95	4.48	4.36	4.79	9.05	10.77	12.24	15.02	17.79	21.14	24.15

## Sheet: S1A Fig
	Stroop results (RT) - S1A Fig.
	Control								Exercise
	Rest	Start	2-VT	1-VT	VT	VT+1	VT+2	Last	Rest	Start	2-VT	1-VT	VT	VT+1	VT+2	Last
Subject 1	360.917	370	370	621.625	666.75	521.583	497.458	519.924	380.583	384.083	384.083	688.314	393.019	-47.9583	157.292	132
Subject 2	496.583	504.625	184.875	269	342.417	299.708	148.625	229.758	332.875	266.292	193.458	-21.2083	54.875	34.0833	173.958	145.072
Subject 3	356.5	315.417	625.167	426.833	437.875	216.75	345.652	310.125	193.375	454.576	480.25	544.742	69.7917	95.0417	385.542	808.192
Subject 4	104.958	220	292.75	-27.625	481.542	281.858	306.216	140.917	101.053	161.083	430.125	297.458	234.458	217.517	237.648	584.75
Subject 5	212.917	332.417	344.25	56.2083	343.97	292.542	242.75	334.608	303.542	224.583	343.996	-167.875	135.875	243.875	436.667	162.833
Subject 6	167.667	75.5833	92.6439	413.625	401.958	470.375	447.167	523.333	-45.875	304.708	357.5	253.978	389.417	15.5	379.231	302.042
Subject 7	174.944	540.458	276.86	209.458	166.208	688.975	294.5	648.528	839.86	828.792	426.333	285.264	265.693	851.083	1417.5	1417.5
Subject 8	203.5	176.583	265.167	266.697	82.75	195.125	243.208	321.417	285.333	115.167	148.163	215.917	230.292	289.792	99.9318	289.792
Subject 9	291.125	446.33	-48.6667	-41.375	323.61	450.72	466.967	356.508	263.333	170.458	23.2083	202.375	89.6667	505.042	305.792	305.792
Subject 10	973.65	478.284	300.458	100	312.542	396.572	224.333	259.458	436.75	27.875	-8.125	148.167	378.011	230.833	134.515	230.833
Subject 11	404.833	396.625	261.167	610.25	725.667	193.625	467.258	174.083	318.341	276.5	529.739	64.9583	398.606	218.917	514.292	514.292
Subject 12	137.5	205.792	205.792	455.42	387.833	368.625	355.326	459.25	562.708	752.583	620.5	366.758	456.996	423.417	195.972	195.972
Subject 13	-152.583	0.583333	161.625	408.333	187.583	159.417	435.75	435.75	329.152	425.625	296.583	183.917	377.458	277.458	486.333	486.333
Subject 14	362.667	366.542	325.307	430.625	-74.4167	384.417	409.833	283.792	642.583	484.542	708.15	311.625	397.572	381.25	537.292	537.292
Subject 15	385.333	287.458	345.75	155.795	238	221.625	361.655	152.667	439	417.708	470.25	301.208	617.292	600	1107.93	382.292
Subject 16	340.167	262.083	262.083	304	556.292	138.458	248.125	105.583	76.5833	61.4583	61.4583	67.1667	318.417	182.833	260.417	260.417
Subject 17	652.386	137.667	195.083	369.875	286.5	791.777	243.708	336.568	483.008	437.042	548.917	390.625	719.205	659.417	470.606	491.924
Subject 18	327.917	59.0833	75.1667	87.125	12.1098	244.542	330.86	330.86	106.708	-12.7083	41.7348	154.333	133.25	89.375	-140.633	-66.8333
Subject 19	42.75	184	107.25	66.4167	216.917	173.083	312.875	65.4583	138.542	27.2917	246.25	53.2917	440.167	107.958	109.625	109.625
Subject 20	575.917	382.583	292.795	89.2955	337.2	148.542	116.121	116.121	163.727	448.966	324.042	345.892	291.583	542.717	134.375	134.375
Subject 21	275.083	172.5	445.042	148.792	266.5	184.333	319.917	322.958	299.292	502.042	15.5417	227.667	68.5833	389.3	357.815	389.3
Subject 22	366.538	44.75	24.5917	72.9015	209.458	345.621	1.29167	286.833	134.25	198.659	176.833	680.583	358.909	387.568	82.0341	82.0341
Subject 23	160.583	418.792	220.167	584.25	308.25	365.75	443.125	416.708	595.292	3.54167	304.875	104.292	164.167	272.5	187.659	187.659
Subject 24	119.5	203.466	86.8333	223.375	52.0417	397.167	43.625	110.167	120.167	147.61	209.583	35.5417	261.625	330.049	191.515	191.515
Subject 25	283.992	22.1061	115.697	297.917	460.025	217.375	196.28	419.883	287.125	401.817	93.5417	196.833	178.333	120.303	354.125	354.125
Subject 26	-10.5833	126.928	272.833	246.667	281.167	273.311	267.25	339.167	343.417	218.125	98.4167	278.433	270.648	476.17	301.856	301.856
Subject 27	-190.5	30.4583	251.5	161.852	311.292	238.167	47.9583	93.9583	12.875	452.886	270.875	274	271.125	217.939	535.458	535.458
Subject 28	182.083	-20.875	-22.5833	74.25	13.875	125	171.458	336.708	-60.7917	-7.83333	46.1667	16.178	-83.1023	113.424	164.292	311.608
Subject 29	471.417	-31.0833	138.417	62.25	242.083	146.625	106.667	253.625	568.708	503.583	438.958	202.667	392.417	223.625	406.739	395
Subject 30	229.462	-66.3333	540.167	87.5	202.25	141.292	-47.0833	208.25	183.667	436.572	445.139	313.25	209.792	131.458	62.7222	188.792
Subject 31	535.833	614.25	385.542	695.75	511.625	461.25	319.042	319.042	341.208	456.875	508.542	340.042	432.383	488.792	29.5114	57.625
Subject 32	446.864	689.042	62.125	627.042	931.792	581.871	693.064	492.042	318.292	769.28	444.592	479.25	423.386	496.375	290.564	273.958
Subject 33	-113.333	20.875	318.25	88.0606	332.75	231.625	253	168.25	75.2083	437.689	-2.36364	577.708	96.125	364.958	529.319	529.319
Subject 34	-23.5	35.2083	19.7917	448.333	315.42	150.25	313.583	490.417	180.958	454.015	543.299	350.242	343.189	319.973	42.3333	42.3333
Subject 35	509.417	800.292	331.273	407.667	319.375	138.75	406.875	330.125	576	446.458	352.379	190.875	469.583	546.292	386.392	386.392
Subject 36	613.833	496.708	496.708	585.042	249.341	506.568	538.542	366.25	326.042	80.9833	80.9833	588.167	407.833	369.333	425.97	252.625
Subject 37	98.75	169.167	396.636	164.167	349.856	380.917	301.458	232.068	180.75	76.9621	342.667	143.489	194.458	302.333	211.617	16

## Sheet: S1B Fig
	Stroop results (Error) - S1B Fig.
	Control								Exercise
	Rest	Start	2-VT	1-VT	VT	VT+1	VT+2	Last	Rest	Start	2-VT	1-VT	VT	VT+1	VT+2	Last
Subject 1	0	0	0	0	0	0	0	1	0	0	0	1	1	0	1	1
Subject 2	0	0	0	0	0	1	0	0	1	0	0	0	0	1	2	1
Subject 3	0	0	0	0	0	0	1	0	0	1	0	1	0	0	2	2
Subject 4	0	0	0	0	0	2	1	0	1	0	0	0	0	0	2	3
Subject 5	0	0	0	0	1	0	0	2	0	0	0	1	1	0	0	1
Subject 6	0	0	0	1	0	0	0	0	0	0	1	0	0	0	1	1
Subject 7	2	2	1	1	0	2	1	2	1	1	0	3	1	4	5	5
Subject 8	0	0	0	2	1	0	0	0	0	0	1	0	0	0	1	2
Subject 9	2	2	0	0	1	1	2	0	0	0	0	0	0	1	0	2
Subject 10	2	2	0	0	0	1	0	0	0	0	0	0	1	0	1	2
Subject 11	0	0	0	0	0	0	1	0	1	0	1	0	1	0	1	1
Subject 12	0	0	0	1	0	0	1	2	0	4	4	1	1	4	3	3
Subject 13	0	0	0	0	0	0	0	0	1	0	0	0	0	0	0	2
Subject 14	0	0	1	0	0	0	0	0	0	0	2	0	0	0	1	1
Subject 15	0	0	0	1	0	0	1	0	0	0	0	0	0	0	1	3
Subject 16	0	0	0	0	0	0	0	0	0	1	0	0	0	0	0	0
Subject 17	1	1	0	0	0	1	0	1	2	0	0	1	0	1	1	2
Subject 18	0	0	0	0	1	0	1	1	0	0	1	0	0	0	1	5
Subject 19	0	0	0	0	0	0	0	0	0	2	1	1	1	1	2	2
Subject 20	0	0	1	1	2	0	1	1	1	1	0	2	0	2	0	0
Subject 21	0	0	0	0	0	0	0	0	0	0	0	0	0	2	1	2
Subject 22	1	1	2	1	0	1	0	0	0	1	0	3	1	1	1	1
Subject 23	0	0	0	0	0	0	0	0	0	1	0	0	0	0	1	1
Subject 24	0	0	0	0	0	0	0	0	0	1	0	0	0	1	1	1
Subject 25	1	1	1	0	2	0	1	0	0	2	0	0	0	1	2	2
Subject 26	0	0	0	0	0	1	0	0	0	0	0	2	1	1	0	2
Subject 27	0	0	0	0	0	0	0	0	0	1	0	0	0	1	0	2
Subject 28	0	0	0	2	0	2	0	0	0	2	0	1	1	1	3	2
Subject 29	2	2	0	0	0	0	0	0	0	0	0	0	0	0	1	0
Subject 30	1	1	0	0	0	0	0	0	0	1	3	0	0	0	3	2
Subject 31	0	0	0	0	0	0	0	0	0	0	0	0	1	0	1	1
Subject 32	1	1	0	0	0	1	1	0	0	1	2	0	1	0	1	0
Subject 33	0	0	0	1	1	0	0	0	0	1	1	0	0	1	3	3
Subject 34	0	0	0	1	1	2	0	0	0	1	1	1	1	1	0	0
Subject 35	0	0	1	0	0	0	0	0	0	1	1	0	0	2	2	2
Subject 36	0	0	0	0	1	1	0	0	0	2	2	0	1	0	1	1
Subject 37	0	0	1	0	1	0	0	1	0	1	0	1	0	2	1	2

## Sheet: S1C Fig
	ADT results - S1C Fig.
	Control								Exercise
	Rest	Start	2-VT	1-VT	VT	VT+1	VT+2	Last	Rest	Start	2-VT	1-VT	VT	VT+1	VT+2	Last
Subject 1	20	20	20	20	20	20	20	20	20	20	20	30	40	50	60	100
Subject 2	20	20	20	20	20	20	20	20	20	20	30	50	50	60	70	80
Subject 3	10	10	10	10	10	10	10	10	20	20	30	30	50	60	70	70
Subject 4	20	20	20	20	20	20	20	20	10	10	30	40	60	60	80	100
Subject 5	10	10	10	10	10	10	10	10	20	20	20	30	50	50	70	100
Subject 6	10	10	10	10	10	10	10	10	30	30	30	40	60	70	90	100
Subject 7	10	10	30	30	30	30	30	30	20	20	30	40	40	60	80	80
Subject 8	10	10	10	10	10	10	10	10	30	30	30	40	50	80	80	80
Subject 9	10	10	10	10	10	10	10	10	30	30	30	40	50	60	70	70
Subject 10	10	10	10	10	10	10	10	10	60	60	50	50	50	60	70	80
Subject 11	10	10	10	10	10	10	10	10	50	50	60	70	70	80	90	90
Subject 12	20	20	20	20	20	20	20	20	20	20	30	50	70	80	90	90
Subject 13	30	30	30	30	30	30	30	30	10	10	30	50	50	70	80	80
Subject 14	50	50	50	60	60	60	60	60	60	60	70	70	80	80	90	90
Subject 15	10	10	10	10	10	10	10	10	10	10	10	20	40	50	70	100
Subject 16	50	50	50	50	50	50	50	50	50	50	50	50	60	70	90	90
Subject 17	40	40	30	30	30	30	30	30	20	20	40	50	50	70	70	70
Subject 18	40	40	40	40	40	40	40	40	30	30	30	40	50	50	60	90
Subject 19	30	30	30	30	30	30	30	30	20	20	30	50	60	80	100	100
Subject 20	50	50	50	50	50	50	50	50	60	60	60	60	70	70	70	70
Subject 21	10	10	10	10	10	10	10	10	10	10	20	30	40	70	70	70
Subject 22	10	10	10	10	10	10	10	10	10	10	20	30	50	70	90	90
Subject 23	20	20	20	20	20	20	20	20	40	40	40	50	60	60	70	70
Subject 24	10	10	10	10	10	10	10	10	30	30	40	40	50	70	90	90
Subject 25	30	30	30	30	30	30	30	30	20	20	30	40	50	70	80	80
Subject 26	10	10	10	10	10	10	10	10	20	20	40	50	70	90	100	100
Subject 27	30	30	30	30	30	40	40	40	20	20	40	60	70	80	90	90
Subject 28	10	10	10	10	10	10	10	10	10	10	20	30	40	60	80	100
Subject 29	10	10	10	10	10	10	10	10	10	10	30	50	70	70	80	100
Subject 30	10	10	10	10	10	10	10	10	20	20	30	40	50	50	60	80
Subject 31	10	10	10	10	10	10	10	10	20	20	30	30	40	60	80	80
Subject 32	30	30	30	30	30	30	30	30	30	30	40	50	50	60	70	90
Subject 33	10	10	10	10	10	10	10	10	10	10	20	40	50	70	100	100
Subject 34	10	10	10	20	20	20	30	30	10	10	20	30	40	50	60	80
Subject 35	10	10	10	10	10	10	10	10	30	30	30	50	60	60	100	100
Subject 36	10	10	10	10	10	10	10	10	10	10	10	20	30	40	60	90
Subject 37	10	10	10	10	10	10	10	10	10	10	10	20	30	60	80	100

## Sheet: S1D Fig
	Affective results - S1D Fig.
	Control								Exercise
	Rest	Start	2-VT	1-VT	VT	VT+1	VT+2	Last	Rest	Start	2-VT	1-VT	VT	VT+1	VT+2	Last
Subject 1	3	3	3	3	3	3	3	3	3	3	3	1	0	-1	-3	-5
Subject 2	5	5	5	5	5	5	5	5	2	2	1	-1	-1	-2	-2	-4
Subject 3	3	3	3	3	3	3	3	3	1	1	1	1	3	3	-1	-1
Subject 4	5	5	5	5	5	5	5	5	5	5	3	1	0	-3	-5	-5
Subject 5	3	3	3	1	0	0	0	0	5	5	5	5	3	0	-3	-5
Subject 6	4	4	4	4	4	4	4	4	3	3	3	2	0	-3	-5	-5
Subject 7	3	3	3	1	0	1	1	1	3	3	1	1	1	-1	-3	-3
Subject 8	5	5	5	5	5	5	5	5	5	5	5	3	1	0	-4	-4
Subject 9	0	0	0	0	0	0	0	0	0	0	0	-1	-2	-3	-4	-4
Subject 10	5	5	5	5	5	5	4	4	0	0	0	0	0	-1	-1	-1
Subject 11	3	3	3	3	3	3	3	3	3	3	2	1	0	-1	-4	-4
Subject 12	3	3	3	3	3	3	3	3	3	3	3	1	-1	-1	-5	-5
Subject 13	0	0	0	0	0	0	0	0	0	0	1	0	-1	-3	-5	-5
Subject 14	5	5	5	5	5	4	4	4	3	3	1	0	-1	-3	-5	-5
Subject 15	5	5	5	5	5	5	5	5	5	5	5	4	3	1	-1	-5
Subject 16	3	3	3	3	3	3	3	3	3	3	3	1	0	-1	-1	-1
Subject 17	0	0	0	0	0	0	0	0	3	3	1	2	0	-2	-2	-2
Subject 18	5	5	5	5	5	5	5	5	5	5	4	1	0	-1	-3	-5
Subject 19	5	5	5	5	5	5	5	5	3	3	3	3	1	-1	-3	-3
Subject 20	5	5	5	5	5	5	5	5	5	5	3	3	0	-3	-5	-5
Subject 21	5	5	5	5	5	5	5	5	4	4	3	2	0	-3	-3	-3
Subject 22	5	5	5	5	5	5	5	5	5	5	4	2	-1	-2	-5	-5
Subject 23	3	3	3	3	3	3	3	3	0	0	0	0	-1	-1	-1	-1
Subject 24	5	5	5	5	5	5	5	5	3	3	3	1	1	-1	-3	-3
Subject 25	5	5	5	5	5	5	5	5	5	5	4	3	1	-1	-3	-3
Subject 26	5	5	5	5	5	5	5	5	5	5	3	0	-1	-5	-5	-5
Subject 27	3	3	3	3	3	3	3	2	-2	-2	-1	2	-1	-3	-5	-5
Subject 28	5	5	5	5	3	3	3	3	5	5	5	3	1	-1	-2	-5
Subject 29	5	5	5	5	5	5	5	5	3	3	3	3	1	0	-2	-5
Subject 30	5	5	5	5	5	5	5	5	5	5	5	3	0	-1	-2	-3
Subject 31	5	5	5	5	5	5	5	5	4	4	4	1	0	-1	-3	-3
Subject 32	5	5	5	5	5	5	5	5	5	5	4	-1	-1	-3	-3	-5
Subject 33	5	5	5	5	5	5	5	5	3	3	3	1	-1	-3	-5	-5
Subject 34	5	5	5	4	4	4	3	3	5	5	3	1	1	-1	-1	-1
Subject 35	5	5	5	5	5	5	5	5	3	3	3	3	1	-1	-5	-5
Subject 36	3	3	3	3	3	3	3	3	5	5	5	3	1	-1	-3	-5
Subject 37	5	5	5	5	5	5	5	5	5	5	3	3	0	-1	-5	-5

## Sheet: S2A Fig
	HRV: LF results (Log) - S2A Fig.
	Control								Exercise
	Rest	Start	2-VT	1-VT	VT	VT+1	VT+2	Last	Rest	Start	2-VT	1-VT	VT	VT+1	VT+2	Last
Subject 1	1.71433	1.78176	1.71433	1.78176	1.71767	1.76193	1.62325	1.72428	1.62014	1.62014	1.7574	1.74663	1.85126	1.93044	1.95231	1.91487
Subject 2	1.65514	1.80414	1.55267	1.716	1.74507	1.68124	1.70842	1.72263	1.8651	1.83442	1.87506	1.80414	1.8488	1.93146	1.95999	1.87099
Subject 3	1.6561	1.6561	1.39094	1.79379	1.75891	1.75967	1.72835	1.7796	1.75664	1.75358	1.93852	1.96379	1.95231	1.87506	1.87506	1.87506
Subject 4	1.85974	1.92634	1.8651	1.91116	1.91169	1.83948	1.93902	1.91803	1.88705	1.81425	1.85126	1.83378	1.81358	1.95134	1.93247	1.93902
Subject 5	1.82312	1.89123	1.814	1.82993	1.83042	1.83725	1.83544	1.8425	1.84743	1.88281	1.88483	1.89743	1.91378	1.92548	1.917	1.90588
Subject 6	1.75435	1.75435	1.85431	1.77305	1.88818	1.86747	1.84261	1.84819	1.75815	1.89209	1.67302	1.83123	1.82151	1.8893	1.93247	1.93247
Subject 7	1.82312	1.89123	1.814	1.82993	1.83042	1.83725	1.83544	1.8425	1.84743	1.88281	1.88483	1.89743	1.91378	1.92548	1.917	1.90588
Subject 8	1.90255	1.90255	1.91487	1.95952	1.94101	1.9248	1.935	1.935	1.8791	1.95279	1.95036	1.94498	1.96942	1.97405	1.97405	1.97405
Subject 9	1.87679	1.87679	1.89098	1.89708	1.88818	1.935	1.91698	1.9196	1.85733	1.89209	1.79309	1.91009	1.9345	1.95231	1.87506	1.87506
Subject 10	1.92428	1.93146	1.84942	1.83251	1.86864	1.83442	1.89927	1.91328	1.84819	1.95182	1.96379	1.93802	1.94399	1.97772	1.97772	1.97772
Subject 11	1.55751	1.55751	1.56703	1.58659	1.84323	1.65801	1.67578	1.87506	1.75358	1.93952	1.8848	1.95713	1.93095	1.95424	1.9619	1.9619
Subject 12	1.83123	1.83123	1.83123	1.69108	1.78104	1.85491	1.90091	1.70757	1.83822	1.83822	1.84819	1.84011	1.96848	1.92788	1.92788	1.92788
Subject 13	1.67394	1.71767	1.64345	1.84261	1.78176	1.85491	1.8169	1.8169	1.8293	1.92942	1.95999	1.92788	1.9489	1.95809	1.95809	1.84323
Subject 14	1.7332	1.7332	1.82607	1.81757	1.77012	1.82672	1.69897	1.84696	1.75051	1.85854	1.85854	1.95665	1.96047	1.96426	1.92891	1.92891
Subject 15	1.86332	1.91434	1.94201	1.92012	1.9154	1.93197	1.82672	1.89708	1.92012	1.88309	1.81291	1.86153	1.9425	1.92942	1.94151	1.93601
Subject 16	1.89487	1.89487	1.89487	1.68931	1.66181	1.74741	1.85612	1.76343	1.92221	1.92221	1.84572	1.80346	1.88138	1.90849	1.90526	1.90526
Subject 17	1.93095	1.9425	1.93349	1.94792	1.94101	1.92376	1.9489	1.97405	1.94448	1.92273	1.97174	1.94645	1.943	1.94349	1.94349	1.94349
Subject 18	1.85974	1.93651	1.86451	1.85126	1.89708	1.91908	1.90472	1.92942	1.95569	1.95521	1.94792	1.90634	1.93952	1.95424	1.95424	1.92531
Subject 19	1.91275	1.91275	1.83759	1.91222	1.95952	1.93349	1.9489	1.94743	1.9196	1.83822	1.90849	1.91328	1.93852	1.92634	1.91751	1.91751
Subject 20	1.77452	1.69548	1.46538	1.41664	1.51188	1.47567	1.47567	1.47567	1.84929	1.88702	1.89272	1.90447	1.92138	1.9342	1.92566	1.91445
Subject 21	1.83002	1.84033	1.82234	1.8397	1.83963	1.84597	1.84625	1.85313	1.79588	1.90956	1.90634	1.98588	1.96661	1.94694	1.94694	1.94694
Subject 22	1.96708	1.95328	1.95182	1.97451	1.90472	1.95761	1.96755	1.97864	1.81823	1.9284	1.95856	1.9652	1.93044	1.93601	1.85552	1.85552
Subject 23	1.96379	1.95856	1.94399	1.89154	1.734	1.8109	1.79518	1.80072	1.84743	1.88281	1.88483	1.89743	1.91378	1.92548	1.917	1.90588
Subject 24	1.68124	1.6902	1.77743	1.77232	1.74896	1.81358	1.81358	1.78533	1.91855	1.92788	1.84448	1.91328	1.95036	1.935	1.80821	1.80821
Subject 25	1.95328	1.95328	1.93247	1.9425	1.92891	1.95085	1.90956	1.94596	1.93044	1.95904	1.92531	1.94694	1.93349	1.94743	1.95665	1.95665
Subject 26	1.80686	1.42975	1.88195	1.92065	1.95713	1.93852	1.91908	1.87967	1.90309	1.95999	1.95521	1.95521	1.95472	1.95134	1.95231	1.95231
Subject 27	1.90687	1.90687	1.88818	1.93852	1.85431	1.89376	1.83822	1.92065	1.91908	1.78958	1.85854	1.95036	1.95999	1.98318	1.97128	1.97128
Subject 28	1.935	1.96284	1.94399	1.94792	1.90902	1.93651	1.96802	1.95036	1.7679	1.94939	1.95999	1.92221	1.87274	1.95617	1.90634	1.91434
Subject 29	1.87157	1.88818	1.89209	1.84696	1.8739	1.87967	1.85126	1.79727	1.92737	1.83059	1.84323	1.78032	1.90526	1.92737	1.93247	1.91855
Subject 30	1.88195	1.80482	1.86747	1.84819	1.90687	1.89818	1.92942	1.91381	1.93551	1.96661	1.9425	1.95376	1.97359	1.92531	1.89154	1.80821
Subject 31	1.84198	1.83569	1.72916	1.79309	1.76418	1.87506	1.87622	1.87622	1.88536	1.82995	1.89927	1.89321	1.86273	1.92117	1.89542	1.89542
Subject 32	1.88195	1.83569	1.83948	1.8704	1.82543	1.82737	1.85552	1.81558	1.90146	1.87622	1.86213	1.90741	1.95665	1.94399	1.95134	1.97864
Subject 33	1.64048	1.64048	1.6721	1.76716	1.83822	1.74194	1.7839	1.80209	1.86094	1.96379	1.93852	1.94939	1.94743	1.92531	1.94448	1.94448
Subject 34	1.83123	1.81358	1.81757	1.79865	1.85733	1.68664	1.85431	1.86392	1.73957	1.80072	1.81224	1.81954	1.87332	1.95182	1.92583	1.92583
Subject 35	1.60638	1.8488	1.58659	1.58206	1.59106	1.78247	1.70329	1.70329	1.82995	1.82607	1.93651	1.97772	1.93197	1.89818	1.85552	1.85552
Subject 36	1.95231	1.95231	1.95231	1.92531	1.89376	1.90417	1.91009	1.88762	1.90417	1.90417	1.97772	1.86982	1.9345	1.85003	1.90091	1.85794
Subject 37	1.63649	1.63649	1.74115	1.89708	1.8169	1.7796	1.78032	1.77743	1.84757	1.87099	1.84942	1.95761	1.9196	1.92891	1.90526	1.93902

## Sheet: S2B Fig
	HRV: HF results (Log) - S2B Fig.
	Control								Exercise
	Rest	Start	2-VT	1-VT	VT	VT+1	VT+2	Last	Rest	Start	2-VT	1-VT	VT	VT+1	VT+2	Last
Subject 1	1.68305	1.68305	1.68305	1.5966	1.67943	1.76343	1.56703	1.6721	1.76567	1.76567	1.63144	1.80754	1.59106	1.17026	1.01703	1.25042
Subject 2	1.73878	1.55991	1.80821	1.68124	1.64738	1.716	1.68931	1.67394	1.42651	1.50106	1.39794	1.55991	1.5955	1.16435	0.944483	1.40993
Subject 3	1.73799	1.73799	1.87737	1.57749	1.62941	1.62839	1.66745	1.59988	1.63246	1.63649	1.12057	0.90309	1.01703	1.44716	1.44716	1.44716
Subject 4	1.44091	1.19312	1.42651	1.26717	1.26482	1.48996	1.11727	1.23553	1.35984	1.54158	1.4624	1.50243	1.54283	1.02531	1.15836	1.11727
Subject 5	1.53453	1.51352	1.55246	1.51058	1.50955	1.50114	1.4957	1.48377	1.4743	1.3773	1.36173	1.32301	1.40544	1.18934	1.24267	1.29167
Subject 6	1.63548	1.63548	1.45484	1.60959	1.35603	1.41996	1.48287	1.46982	1.63043	1.51055	1.72346	1.50786	1.52763	1.51188	1.15836	1.15836
Subject 7	1.53453	1.51352	1.55246	1.51058	1.50955	1.50114	1.4957	1.48377	1.4743	1.3773	1.36173	1.32301	1.40544	1.18934	1.24267	1.29167
Subject 8	1.3032	1.3032	1.25042	0.94939	1.1038	1.2014	1.14301	1.08636	1.38561	1.01284	1.03342	1.07555	0.832509	0.763428	0.763428	0.763428
Subject 9	1.3927	1.3927	1.34635	1.32428	1.35603	1.14301	1.24055	1.22789	1.44716	1.34242	1.57864	1.27184	1.14613	1.01703	1.39794	1.39794
Subject 10	1.20412	1.16435	1.46687	1.50515	1.41664	1.50106	1.31597	1.25768	1.46982	1.02119	0.90309	1.12385	1.08279	0.69897	0.69897	0.69897
Subject 11	1.8055	1.8055	1.80003	1.78817	1.48144	1.7364	1.72099	1.26245	1.69461	1.11394	1.36736	0.973128	1.16732	1	0.924279	0.924279
Subject 12	1.50786	1.50786	1.50786	1.70672	1.5977	1.45332	1.46835	1.6902	1.49276	1.49276	1.46982	1.48855	1.48855	0.845098	1.18469	1.18469
Subject 13	1.72263	1.67943	1.74819	1.48287	1.5966	1.45332	1.53656	1.53656	1.51188	1.17609	0.944483	1.18469	1.04532	0.963788	0.963788	1.48144
Subject 14	1.66181	1.66181	1.51851	1.53529	1.61384	1.5172	1.69897	1.47276	1.80414	1.44404	1.44404	0.977724	0.939519	0.897627	1.17898	1.17898
Subject 15	1.43136	1.25285	1.09691	1.22531	1.24797	1.16137	1.5172	1.32428	1.22531	1.37291	1.54407	1.43616	1.09342	1.17609	1.10037	1.13672
Subject 16	1.70842	1.70842	1.70842	1.70842	1.7332	1.64444	1.45025	1.62325	1.21484	1.21484	1.47567	1.5611	1.3784	1.27875	1.29226	1.29226
Subject 17	1.16732	1.09342	1.15229	1.05308	1.1038	1.20683	1.04532	0.763428	1.07918	1.21219	0.799341	1.06446	1.08991	1.08636	1.08636	1.08636
Subject 18	1.44091	1.13354	1.42813	1.4624	1.32428	1.23045	1.29447	1.17609	0.986772	0.991226	1.05308	1.2878	1.11394	1	1	1.19866
Subject 19	1.26007	1.26007	1.49415	1.26245	0.94939	1.15229	1.04532	1.0569	1.22789	1.49276	1.27875	1.25768	1.12057	1.02531	1.23805	1.23805
Subject 20	1.60746	1.70243	1.85003	1.86864	1.8293	1.84572	1.88818	1.88818	1.60746	1.70243	1.86864	1.8293	1.84572	1.87099	1.88818	1.88818
Subject 21	1.85612	1.85854	1.90472	1.94349	1.92686	1.91116	1.95856	1.92583	1.8893	1.27416	1.2878	0.50515	0.869232	1.0607	1.0607	1.0607
Subject 22	0.863323	1.0086	1.02119	0.755875	1.29447	0.968483	0.857332	0.681241	1.53403	1.18184	0.959041	0.886491	1.17026	1.13672	1.45179	1.45179
Subject 23	0.90309	0.959041	1.08279	1.34439	1.66087	1.54777	1.57519	1.56585	1.4743	1.3773	1.36173	1.32301	1.40544	1.18934	1.24267	1.29167
Subject 24	1.716	1.77159	1.60314	1.61066	1.64246	1.54283	1.59106	1.58659	1.233	1.18469	1.47857	1.25768	1.02938	1.14301	1.55267	1.55267
Subject 25	1.0086	1.0086	1.15836	1.09342	1.17898	1.02938	1.27416	1.06819	1.17026	0.954243	1.19866	1.0607	1.15229	1.0569	0.977724	0.977724
Subject 26	1.55509	1.51983	1.37658	1.22272	0.973128	1.12057	1.23045	1.38382	1.30103	0.944483	0.991226	0.991226	0.995635	1.02531	1.01703	1.01703
Subject 27	1.28556	1.28556	1.35603	1.12057	1.45484	1.33646	1.49276	1.22272	1.23045	1.58433	1.44404	1.03342	0.944483	0.579784	0.80618	0.80618
Subject 28	1.07188	0.913814	1.08279	1.05308	1.27646	1.13354	0.851258	1.03342	1.617	1.04139	0.944483	1.21484	1.40483	0.982271	1.2878	1.25285
Subject 29	1.40824	1.35603	1.34242	1.47276	1.4014	1.38382	1.4624	1.57171	1.18752	1.5092	1.48144	1.59879	1.29226	1.18752	1.15836	1.233
Subject 30	1.37658	1.55871	1.41996	1.46982	1.28556	1.32015	1.17609	1.25527	1.13988	0.869232	1.09342	1.0086	0.770852	1.19866	1.34439	1.65992
Subject 31	1.4843	1.49831	1.66652	1.57864	1.62221	1.39794	1.39445	1.39445	1.36549	1.51055	1.31597	1.33846	2.43297	1.22011	1.33041	1.33041
Subject 32	1.37658	1.49831	1.48996	1.41162	1.51983	1.51587	1.45179	1.53908	1.3075	1.39445	1.43457	1.2833	0.977724	1.08279	1.02531	0.681241
Subject 33	1.75051	1.75051	1.72428	1.61805	1.49276	1.65128	1.59329	1.56348	1.43775	0.90309	1.12057	1.04139	1.0569	1.19866	1.07918	1.07918
Subject 34	1.50786	1.54283	1.53529	1.56937	1.44716	1.71096	1.45484	1.42975	1.65418	1.56585	1.54531	1.53148	1.40312	1.02119	1.1959	1.1959
Subject 35	1.77525	1.46835	1.78817	1.79099	1.78533	1.5955	1.69461	1.69461	1.51055	1.51851	0.556303	0.69897	1.16137	1.32015	1.45179	1.45179
Subject 36	1.01703	1.01703	1.01703	1.19866	1.33646	1.29667	1.27184	1.35793	1.29667	1.29667	0.69897	1.4133	1.14613	1.46538	1.30963	1.4456
Subject 37	1.75358	1.75358	1.65225	1.32428	1.53656	1.59988	1.59879	1.74741	1.47129	1.40993	1.46687	0.968483	0.278754	1.17898	1.29226	1.11727

## Sheet: S2C Fig
	HRV: LF/HF results (Log) - S2C Fig.
	Control								Exercise
	Rest	Start	2-VT	1-VT	VT	VT+1	VT+2	Last	Rest	Start	2-VT	1-VT	VT	VT+1	VT+2	Last
Subject 1	0.0413927	0.0413927	0.0413927	0.176091	0.0413927	0.146128	-0.154902	0.0413927	-0.154902	-0.154902	0.113943	-0.221849	1.20412	0.755875	0.934498	0.662758
Subject 2	-0.09691	0.255273	-0.221849	0.0413927	0.113943	-0.0457575	0	0.0413927	0.431364	0.342423	0.477121	0.255273	0.176091	0.763428	1.01703	0.462398
Subject 3	-0.09691	-0.09691	-0.522879	0.20412	0.113943	0.146128	0.0413927	0.176091	0.113943	0.113943	0.812913	1.0607	0.934498	0.477121	0.477121	0.477121
Subject 4	0.414973	0.732394	0.431364	0.643453	0.643453	0.342423	0.826075	0.681241	0.531479	0.278754	0.380211	0.322219	0.278754	0.929419	0.770852	0.819544
Subject 5	0.530727	0.547702	0.503951	0.55274	0.492185	0.516185	0.544068	0.60429	0.513453	0.675617	0.727637	0.812323	0.968483	0.898112	0.830815	0.805381
Subject 6	0.113943	0.113943	0.39794	0.176091	0.531479	0.447158	0.361728	0.380211	0.113943	0.568202	-0.0457575	0.322219	0.30103	0.322219	0.770852	0.770852
Subject 7	0.530727	0.547702	0.503951	0.55274	0.492185	0.516185	0.544068	0.60429	0.513453	0.675617	0.727637	0.812323	0.968483	0.898112	0.830815	0.805381
Subject 8	0.60206	0.60206	0.662758	1.01284	0.838849	0.724276	0.792392	0.857332	0.491362	0.939519	0.919078	0.869232	1.13354	1.21219	1.21219	1.21219
Subject 9	0.477121	0.477121	0.544068	0.568202	0.531479	0.792392	0.672098	0.690196	0.414973	0.544068	0.20412	0.643453	0.78533	0.94939	0.477121	0.477121
Subject 10	0.530727	0.547702	0.503951	0.55274	0.492185	0.516185	0.544068	0.60429	0.380211	0.934498	1.0569	0.812913	0.863323	1.27416	1.27416	1.27416
Subject 11	-0.221849	-0.221849	0.778151	-0.221849	0.361728	-0.09691	-0.0457575	0.653213	0	0.826075	0.518514	0.982271	0.763428	0.954243	1.03743	1.03743
Subject 12	0.322219	0.322219	0.322219	0	0.176091	0.39794	0.380211	0	0.342423	0.342423	0.380211	0.361728	0.361728	1.12385	0.748188	0.748188
Subject 13	-0.0457575	0.0413927	-0.09691	0.361728	0.176091	0.39794	0.278754	0.278754	0.322219	0.755875	1.01703	0.740363	0.90309	0.995635	0.995635	0.361728
Subject 14	0.0791812	0.0791812	0.30103	0.278754	0.146128	0.30103	0	0.380211	-0.221849	0.414973	0.414973	0.977724	1.02119	1.06446	0.748188	0.748188
Subject 15	0.431364	0.662758	0.845098	0.690196	0.672098	0.770852	0.30103	0.568202	0.69897	0.50515	0.278754	0.431364	0.851258	0.755875	0.838849	0.799341
Subject 16	0.568202	0.568202	0.568202	0	-0.09691	0.113943	0.39794	0.146128	0.70757	0.70757	0.361728	0.230449	0.50515	0.633468	0.612784	0.612784
Subject 17	0.763428	0.851258	0.78533	0.897627	0.838849	0.716003	0.90309	1.20952	0.863323	0.70757	1.17026	0.880814	0.851258	0.857332	0.857332	0.857332
Subject 18	0.414973	0.799341	0.431364	0.380211	0.568202	0.690196	0.612784	0.755875	0.968483	0.963788	0.892095	0.623249	0.826075	0.954243	0.954243	0.724276
Subject 19	0.653213	0.653213	0.342423	0.653213	1.0086	0.78533	0.90309	0.886491	0.690196	0.342423	0.623249	0.653213	0.819544	0.929419	0.681241	0.681241
Subject 20	0.537408	0.556263	0.514376	0.563322	0.502191	0.526652	0.55496	0.615312	0.51992	0.685032	0.738656	0.823318	0.854137	0.894449	0.842194	0.816729
Subject 21	-0.39794	-0.39794	-0.69897	-1	-0.69897	-0.69897	-1	-0.69897	-0.522879	0.633468	0.623249	1.47567	1.09342	0.886491	0.886491	0.886491
Subject 22	1.1038	0.944483	0.929419	1.22272	0.612784	0.991226	1.11059	1.30103	0.278754	0.748188	1	1.07555	0.763428	0.799341	0.39794	0.39794
Subject 23	1.0607	1	0.857332	0.544068	0.0791812	0.255273	0.230449	0.230449	0.513453	0.675617	0.727637	0.812323	0.968483	0.898112	0.830815	0.805381
Subject 24	-0.0457575	-0.154902	0.176091	0.176091	0.113943	0.278754	0.20412	0.20412	0.690196	0.740363	0.361728	0.653213	0.919078	0.792392	0.255273	0.255273
Subject 25	0.944483	0.944483	0.770852	0.851258	0.748188	0.924279	0.633468	0.875061	0.755875	1.00432	0.724276	0.886491	0.778151	0.892095	0.977724	0.977724
Subject 26	0.255273	0.30103	0.50515	0.69897	0.982271	0.819544	0.690196	0.491362	0.60206	1.01703	0.963788	0.963788	0.963788	0.959041	0.924279	0.934498
Subject 27	0.623249	0.623249	0.531479	0.819544	0.39794	0.556303	0.342423	0.69897	0.690196	0.20412	0.414973	0.913814	1.01703	1.19312	1.16732	1.16732
Subject 28	0.792392	1.05308	0.863323	0.897627	0.633468	0.80618	1.11394	0.919078	0.146128	0.908485	1.01284	0.70757	0.462398	0.982271	0.623249	0.662758
Subject 29	0.462398	0.531479	0.544068	0.380211	0.477121	0.491362	0.380211	0.230449	0.740363	0.322219	0.361728	0.176091	0.612784	0.740363	0.778151	0.690196
Subject 30	0.50515	0.255273	0.447158	0.380211	0.623249	0.579784	0.748188	0.662758	0.792392	1.09691	0.851258	0.944483	1.2014	0.724276	0.544068	0.0791812
Subject 31	0.361728	0.342423	0.0791812	0.20412	0.146128	0.477121	0.477121	0.477121	0.518514	0.322219	0.579784	0.556303	0.431364	0.69897	0.568202	0.568202
Subject 32	0.50515	0.342423	0.342423	0.462398	0.30103	0.30103	0.39794	0.278754	0.591065	0.477121	0.431364	0.623249	0.982271	0.863323	0.924279	1.29447
Subject 33	-0.09691	-0.09691	-0.0457575	0.146128	0.342423	0.0791812	0.20412	0.230449	0.414973	1.0607	0.819544	0.908485	0.892095	0.724276	0.892095	0.869232
Subject 34	0.322219	0.278754	0.278754	0.230449	0.414973	-0.0457575	0.39794	0.431364	0.0791812	0.230449	0.278754	0.278754	0.477121	0.929419	0.732394	0.732394
Subject 35	0.755875	0.380211	-0.221849	-0.221849	-0.221849	0.176091	0	0	0.322219	0.30103	0.799341	1.27646	0.770852	0.579784	0.39794	0.39794
Subject 36	0.939519	0.939519	0.939519	0.724276	0.556303	0.612784	0.643453	0.531479	0.612784	0.612784	1.28103	0.462398	0.792392	0.380211	0.591065	0.462398
Subject 37	-0.09691	-0.09691	0.0791812	0.568202	0.278754	0.176091	0.176091	0.176091	0.380211	0.462398	0.380211	0.991226	0.690196	0.748188	0.612784	0.819544

## Sheet: S3A Fig
	Brain oxygenation: O2Hb results - S3A Fig.
	Control								Exercise
	Rest	Start	2-VT	1-VT	VT	VT+1	VT+2	Last	Rest	Start	2-VT	1-VT	VT	VT+1	VT+2	Last
Subject 1	0	-0.7974	-0.7974	0.0523	0.7381	1.8303	1.6823	2.5772	0	-0.637	-0.637	-0.407	1.0404	1.1135	0.923	-0.6197
Subject 2	0	-0.0341	0.3297	0.4749	0.9568	0.8853	-0.0506	1.1585	0	0.098	0.2119	1.3022	3.5093	7.592	9.0382	13.5737
Subject 3	0	-0.3269	0.1273	0.1991	-0.3348	0.2884	0.6226	0.1877	0	-1.1118	-0.5129	1.6125	2.7357	7.6419	14.1714	14.1714
Subject 4	0	-0.4	0.1782	1.4888	1.8936	3.389	4.7384	5.2042	0	-0.7985	1.044	3.6328	8.2147	14.2583	18.1689	10.1529
Subject 5	0	0.3664	-0.2943	-0.0738	-0.2582	0.1566	0.436	0.1687	0	-0.1192	0.1876	-0.0663	0.6929	0.9662	4.5633	9.316
Subject 6	0	-0.3926	0.4206	-0.0286	-0.251	0.2641	0.6582	3.8663	0	-0.6543	-0.6543	0.2179	0.4335	2.4661	3.736	3.736
Subject 7	0	-0.6617	0.3515	0.3089	1.0478	1.0865	0.9847	0.517	0	-0.469	0.069	0.4001	0.7417	1.367	1.4792	1.2254
Subject 8	0	0.1917	0.2451	-0.4338	0.3361	0.6594	0.7093	0.2278	0	-0.3057	0.0678	-0.261	0.8044	5.5214	5.5214	5.5214
Subject 9	0	-0.5857	0.8857	-0.3014	0.4949	0.9494	0.8956	1.35	0	-0.5145	-0.3858	0.7454	2.9934	5.2818	9.1631	9.1631
Subject 10	0	-0.5023	0.9365	1.6844	1.1577	1.0116	1.4947	1.1314	0	2.6695	1.5	3.2579	3.8091	5.2101	5.2101	5.2101
Subject 11	0	0.1251	0.0437	-0.1667	-0.2974	-0.5896	-0.1485	-0.6536	0	0.1508	-0.6331	-0.314	0.1937	0.9057	1.4157	1.4157
Subject 12	0	-0.0402	-0.0402	-0.0701	0.1103	0.0658	0.7064	1.331	0	-0.3831	-0.3831	0.9006	4.0398	9.9501	11.7254	11.7254
Subject 13	0	-0.5735	0.2964	0.5205	0.6213	1.5713	0.9182	0.9182	0	-1.2847	2.1027	3.8004	6.0848	9.7337	9.1243	9.1243
Subject 14	0	-0.5851	0.1063	0.4773	0.4604	0.9586	0.4856	2.0178	0	2.6695	3.5	6.368	7.6845	9.0822	8.9644	8.9644
Subject 15	0	-0.8181	0.9842	1.2915	0.1117	0.044	1.1954	0.5207	0	0.4296	-0.4017	-0.1977	1.5083	4.7835	9.6557	9.1601
Subject 16	0	0.0202	0.0202	-0.227	0.2042	-0.248	0.2727	0.8169	0	1.2755	1.2755	3.7813	4.5765	7.3811	14.4122	14.4122
Subject 17	0	-2.2283	-0.7974	-2.3807	-2.2194	-2.4593	-1.6351	-2.0168	0	-1.6095	1.1637	6.9108	18.5486	17.4332	25.2722	25.2722
Subject 18	0	-0.0909	0.5182	0.7125	0.3159	0.7686	0.9688	2.5826	0	0.3083	1.9689	2.8625	4.7398	9.2081	12.6801	10.9181
Subject 19	0	-0.428	0.0522	0.3779	2.0203	-2.4646	-1.2726	-0.7015	0	-0.3807	-1.3596	-1.0387	-0.3802	-0.191	-1.0885	-1.0885
Subject 20	0	0.1244	-0.3679	-1.0091	-0.2874	-0.2352	-0.4985	-0.4985	0	-2.2287	5.421	10.8237	13.4485	14.3547	13.1942	13.1942
Subject 21	0	-0.1961	0.2135	0.2928	0.3406	0.1983	0.1956	0.8685	0	0.639	2.0061	3.0806	5.2672	8.6326	8.6326	8.6326
Subject 22	0	-0.186	-0.2066	0.4586	0.5678	0.778	0.7446	1.1639	0	-0.0883	1.248	2.4172	5.2621	8.0431	9.9279	9.9279
Subject 23	0	-0.8397	0.0552	-2.3807	-2.9066	-1.3069	-0.3141	-0.3289	0	0.529	3.2295	4.4805	8.0605	10.5025	14.1687	14.1687
Subject 24	0	0.3587	-0.1208	-0.105	-0.0366	0.0205	0.3427	0.7031	0	-2.8888	-2.0314	-1.1958	2.7157	6.0645	7.3944	7.3944
Subject 25	0	-0.955	0.3247	3.0048	2.2249	3.389	0.7121	1.8351	0	-1.5235	0.9709	0.2003	0.2605	1.5684	2.5611	2.5611
Subject 26	0	-1.3383	1.1137	2.3726	2.5356	3.1212	0.5652	3.314	0	2.6695	4.8829	7.9653	9.1105	9.6273	11.2491	11.2491
Subject 27	0	-0.4053	0.3897	0.0221	0.4575	0.9133	-0.6974	0.4639	0	-0.2175	1.4265	2.8752	2.9084	4.7436	3.7393	3.7393
Subject 28	0	-0.2675	1.1137	1.9145	1.3166	3.3385	2.6896	1.9676	0	-1.3919	-0.3143	0.6687	5.8827	8.542	11.3987	14.4703
Subject 29	0	0.0064	-0.746	1.6333	-0.4531	1.3158	-0.8663	0.4956	0	-0.6755	0.3056	1.0974	3.5592	6.3914	10.0992	16.6492
Subject 30	0	-0.6646	0.2	0.0074	0.1921	0.9226	2.2665	3.3852	0	-0.6786	1.9673	4.6761	7.0644	9.2671	10.0703	18.0895
Subject 31	0	0.3972	-0.0203	-0.7709	-0.9316	-1.2731	-1.5948	-1.5948	0	-1.5678	2.5736	8.7995	12.2305	12.5271	13.2123	13.2123
Subject 32	0	-0.2783	-0.347	0.8217	-0.0263	0.3387	2.9202	2.1306	0	-1.7727	-2.6896	-0.5471	-1.9643	1.8775	9.9544	11.0317
Subject 33	0	-0.2777	-0.0586	0.3314	0.7903	-0.0347	0.6381	0.957	0	-0.5349	-0.3744	0.0955	1.2393	2.5707	5.596	5.596
Subject 34	0	-0.6517	-0.2138	0.0791	0.2427	-0.8943	3.5334	1.3522	0	-0.14	1.6146	5.0198	8.804	11.4853	14.517	14.517
Subject 35	0	0.8067	-0.5943	0.6949	0.9644	0.9939	1.2607	0.8492	0	-1.2226	4.1938	8.2388	12.0618	15.0659	15.6402	15.6402
Subject 36	0	0.403	0.403	-0.1322	-0.2725	0.0119	-0.0926	0.0607	0	-0.7682	-0.7682	-1.1549	0.0886	1.8408	3.3038	5.3762
Subject 37	0	-0.3564	0.4905	-0.127	0.464	0.9868	1.6086	1.1409	0	-0.5882	0.4183	0.4248	0.7497	1.9556	1.6551	2.2721

[truncated: 4 more sheets: S3B Fig, S3C Fig, S1 Table, S2 Table]
